# Supplementary material for: Longitudinal recordings of the vocalizations of immature Gombe chimpanzees for developmental studies
Source: Sci Data. 2014 Aug 19;1:140025. doi: 10.1038/sdata.2014.25 (PMC4322583; doi:10.1038/sdata.2014.25)
Supplement: Supplementary file 1 [file sdata201425-isa1.zip]

Archive with 3 entries (3 files):
- i_Investigation.txt
- s_plooij.txt
- a_plooij.txt
