# Supplementary material for: Longitudinal recordings of the vocalizations of immature Gombe chimpanzees for developmental studies
Source: Sci Data. 2014 Aug 19;1:140025. doi: 10.1038/sdata.2014.25 (PMC4322583; doi:10.1038/sdata.2014.25)
Supplement: Supplementary file 1 [file sdata201425-isa1.zip › a_plooij.txt]

Sample Name	Protocol REF	Protocol REF	Assay Name	Raw Data File	Comment[Data Repository]	Comment[Data Record Accession]	Comment[Data Record URL]	Protocol REF	Derived Data File	Comment[Data Repository]	Comment[Data Record Accession]	Comment[Data Record URL]	Comment[additional data records]	Comment[additional data records URL]	Comment[vocalizations]
Atlas	Longitudinal (time series) sound recording of and commentary on free-living chimpanzees	Selection and annotation of analogue audio specimens	Atlas1	Atlas.wav	Dryad Digital Repository	doi:10.5061/dryad.5tq80	http://dx.doi.org/10.5061/dryad.5tq80	Digitization					A complete list of parsed, edited, and digitized recordings in the Macaulay library, by chimpanzee, can be found in AllInfants_3July2014final.xlsx	https://macaulaylibrary.org/search?recordist=van%20de%20rijt%20plooij%20h&recordist_id=1330&tab=audio-list&order=catalog&page=1	A guide to infant vocalizations and additional details about the chimpanzee population monitored can be found in the Dryad Digital Repository accompanying the data record.
Flint1	Longitudinal (time series) sound recording of and commentary on free-living chimpanzees	Selection and annotation of analogue audio specimens	Flint1	Flint 1.wav	Dryad Digital Repository	doi:10.5061/dryad.5tq80	http://dx.doi.org/10.5061/dryad.5tq80	Digitization					A complete list of parsed, edited, and digitized recordings in the Macaulay library, by chimpanzee, can be found in AllInfants_3July2014final.xlsx	https://macaulaylibrary.org/search?recordist=van%20de%20rijt%20plooij%20h&recordist_id=1330&tab=audio-list&order=catalog&page=1	A guide to infant vocalizations and additional details about the chimpanzee population monitored can be found in the Dryad Digital Repository accompanying the data record.
Flint2	Longitudinal (time series) sound recording of and commentary on free-living chimpanzees	Selection and annotation of analogue audio specimens	Flint2	Flint 2.wav	Dryad Digital Repository	doi:10.5061/dryad.5tq80	http://dx.doi.org/10.5061/dryad.5tq80	Digitization					A complete list of parsed, edited, and digitized recordings in the Macaulay library, by chimpanzee, can be found in AllInfants_3July2014final.xlsx	https://macaulaylibrary.org/search?recordist=van%20de%20rijt%20plooij%20h&recordist_id=1330&tab=audio-list&order=catalog&page=1	A guide to infant vocalizations and additional details about the chimpanzee population monitored can be found in the Dryad Digital Repository accompanying the data record.
Freud1	Longitudinal (time series) sound recording of and commentary on free-living chimpanzees	Selection and annotation of analogue audio specimens	Freud1	Freud 1.wav	Dryad Digital Repository	doi:10.5061/dryad.5tq80	http://dx.doi.org/10.5061/dryad.5tq80	Digitization					A complete list of parsed, edited, and digitized recordings in the Macaulay library, by chimpanzee, can be found in AllInfants_3July2014final.xlsx	https://macaulaylibrary.org/search?recordist=van%20de%20rijt%20plooij%20h&recordist_id=1330&tab=audio-list&order=catalog&page=1	A guide to infant vocalizations and additional details about the chimpanzee population monitored can be found in the Dryad Digital Repository accompanying the data record.
Freud2	Longitudinal (time series) sound recording of and commentary on free-living chimpanzees	Selection and annotation of analogue audio specimens	Freud2	Freud 2.wav	Dryad Digital Repository	doi:10.5061/dryad.5tq80	http://dx.doi.org/10.5061/dryad.5tq80	Digitization					A complete list of parsed, edited, and digitized recordings in the Macaulay library, by chimpanzee, can be found in AllInfants_3July2014final.xlsx	https://macaulaylibrary.org/search?recordist=van%20de%20rijt%20plooij%20h&recordist_id=1330&tab=audio-list&order=catalog&page=2	A guide to infant vocalizations and additional details about the chimpanzee population monitored can be found in the Dryad Digital Repository accompanying the data record.
Gilka	Longitudinal (time series) sound recording of and commentary on free-living chimpanzees	Selection and annotation of analogue audio specimens	Gilka1	Gilka.wav	Dryad Digital Repository	doi:10.5061/dryad.5tq80	http://dx.doi.org/10.5061/dryad.5tq80	Digitization					A complete list of parsed, edited, and digitized recordings in the Macaulay library, by chimpanzee, can be found in AllInfants_3July2014final.xlsx	https://macaulaylibrary.org/search?recordist=van%20de%20rijt%20plooij%20h&recordist_id=1330&tab=audio-list&order=catalog&page=3	A guide to infant vocalizations and additional details about the chimpanzee population monitored can be found in the Dryad Digital Repository accompanying the data record.
Goblin	Longitudinal (time series) sound recording of and commentary on free-living chimpanzees	Selection and annotation of analogue audio specimens	Goblin1	Goblin.wav	Dryad Digital Repository	doi:10.5061/dryad.5tq80	http://dx.doi.org/10.5061/dryad.5tq80	Digitization					A complete list of parsed, edited, and digitized recordings in the Macaulay library, by chimpanzee, can be found in AllInfants_3July2014final.xlsx	https://macaulaylibrary.org/search?recordist=van%20de%20rijt%20plooij%20h&recordist_id=1330&tab=audio-list&order=catalog&page=4	A guide to infant vocalizations and additional details about the chimpanzee population monitored can be found in the Dryad Digital Repository accompanying the data record.
Gremlin	Longitudinal (time series) sound recording of and commentary on free-living chimpanzees	Selection and annotation of analogue audio specimens	Gremlin1	Gremlin.wav	Dryad Digital Repository	doi:10.5061/dryad.5tq80	http://dx.doi.org/10.5061/dryad.5tq80	Digitization					A complete list of parsed, edited, and digitized recordings in the Macaulay library, by chimpanzee, can be found in AllInfants_3July2014final.xlsx	https://macaulaylibrary.org/search?recordist=van%20de%20rijt%20plooij%20h&recordist_id=1330&tab=audio-list&order=catalog&page=5	A guide to infant vocalizations and additional details about the chimpanzee population monitored can be found in the Dryad Digital Repository accompanying the data record.
Little Bee	Longitudinal (time series) sound recording of and commentary on free-living chimpanzees	Selection and annotation of analogue audio specimens	Little Bee1	Little Bee.wav	Dryad Digital Repository	doi:10.5061/dryad.5tq80	http://dx.doi.org/10.5061/dryad.5tq80	Digitization					A complete list of parsed, edited, and digitized recordings in the Macaulay library, by chimpanzee, can be found in AllInfants_3July2014final.xlsx	https://macaulaylibrary.org/search?recordist=van%20de%20rijt%20plooij%20h&recordist_id=1330&tab=audio-list&order=catalog&page=6	A guide to infant vocalizations and additional details about the chimpanzee population monitored can be found in the Dryad Digital Repository accompanying the data record.
Moeza	Longitudinal (time series) sound recording of and commentary on free-living chimpanzees	Selection and annotation of analogue audio specimens	Moeza1	Moeza.wav	Dryad Digital Repository	doi:10.5061/dryad.5tq80	http://dx.doi.org/10.5061/dryad.5tq80	Digitization					A complete list of parsed, edited, and digitized recordings in the Macaulay library, by chimpanzee, can be found in AllInfants_3July2014final.xlsx	https://macaulaylibrary.org/search?recordist=van%20de%20rijt%20plooij%20h&recordist_id=1330&tab=audio-list&order=catalog&page=7	A guide to infant vocalizations and additional details about the chimpanzee population monitored can be found in the Dryad Digital Repository accompanying the data record.
Mustard	Longitudinal (time series) sound recording of and commentary on free-living chimpanzees	Selection and annotation of analogue audio specimens	Mustard1	Mustard.wav	Dryad Digital Repository	doi:10.5061/dryad.5tq80	http://dx.doi.org/10.5061/dryad.5tq80	Digitization					A complete list of parsed, edited, and digitized recordings in the Macaulay library, by chimpanzee, can be found in AllInfants_3July2014final.xlsx	https://macaulaylibrary.org/search?recordist=van%20de%20rijt%20plooij%20h&recordist_id=1330&tab=audio-list&order=catalog&page=8	A guide to infant vocalizations and additional details about the chimpanzee population monitored can be found in the Dryad Digital Repository accompanying the data record.
Plato	Longitudinal (time series) sound recording of and commentary on free-living chimpanzees	Selection and annotation of analogue audio specimens	Plato1	Plato.wav	Dryad Digital Repository	doi:10.5061/dryad.5tq80	http://dx.doi.org/10.5061/dryad.5tq80	Digitization					A complete list of parsed, edited, and digitized recordings in the Macaulay library, by chimpanzee, can be found in AllInfants_3July2014final.xlsx	https://macaulaylibrary.org/search?recordist=van%20de%20rijt%20plooij%20h&recordist_id=1330&tab=audio-list&order=catalog&page=9	A guide to infant vocalizations and additional details about the chimpanzee population monitored can be found in the Dryad Digital Repository accompanying the data record.
Pom	Longitudinal (time series) sound recording of and commentary on free-living chimpanzees	Selection and annotation of analogue audio specimens	Pom1	Pom.wav	Dryad Digital Repository	doi:10.5061/dryad.5tq80	http://dx.doi.org/10.5061/dryad.5tq80	Digitization					A complete list of parsed, edited, and digitized recordings in the Macaulay library, by chimpanzee, can be found in AllInfants_3July2014final.xlsx	https://macaulaylibrary.org/search?recordist=van%20de%20rijt%20plooij%20h&recordist_id=1330&tab=audio-list&order=catalog&page=10	A guide to infant vocalizations and additional details about the chimpanzee population monitored can be found in the Dryad Digital Repository accompanying the data record.
Prof	Longitudinal (time series) sound recording of and commentary on free-living chimpanzees	Selection and annotation of analogue audio specimens	Prof1	Prof.wav	Dryad Digital Repository	doi:10.5061/dryad.5tq80	http://dx.doi.org/10.5061/dryad.5tq80	Digitization					A complete list of parsed, edited, and digitized recordings in the Macaulay library, by chimpanzee, can be found in AllInfants_3July2014final.xlsx	https://macaulaylibrary.org/search?recordist=van%20de%20rijt%20plooij%20h&recordist_id=1330&tab=audio-list&order=catalog&page=11	A guide to infant vocalizations and additional details about the chimpanzee population monitored can be found in the Dryad Digital Repository accompanying the data record.
Sherry	Longitudinal (time series) sound recording of and commentary on free-living chimpanzees	Selection and annotation of analogue audio specimens	Sherry1	Sherry.wav	Dryad Digital Repository	doi:10.5061/dryad.5tq80	http://dx.doi.org/10.5061/dryad.5tq80	Digitization					A complete list of parsed, edited, and digitized recordings in the Macaulay library, by chimpanzee, can be found in AllInfants_3July2014final.xlsx	https://macaulaylibrary.org/search?recordist=van%20de%20rijt%20plooij%20h&recordist_id=1330&tab=audio-list&order=catalog&page=12	A guide to infant vocalizations and additional details about the chimpanzee population monitored can be found in the Dryad Digital Repository accompanying the data record.
Skosha	Longitudinal (time series) sound recording of and commentary on free-living chimpanzees	Selection and annotation of analogue audio specimens	Skosha1	Skosha.wav	Dryad Digital Repository	doi:10.5061/dryad.5tq80	http://dx.doi.org/10.5061/dryad.5tq80	Digitization					A complete list of parsed, edited, and digitized recordings in the Macaulay library, by chimpanzee, can be found in AllInfants_3July2014final.xlsx	https://macaulaylibrary.org/search?recordist=van%20de%20rijt%20plooij%20h&recordist_id=1330&tab=audio-list&order=catalog&page=13	A guide to infant vocalizations and additional details about the chimpanzee population monitored can be found in the Dryad Digital Repository accompanying the data record.
Sniff	Longitudinal (time series) sound recording of and commentary on free-living chimpanzees	Selection and annotation of analogue audio specimens	Sniff1	Sniff.wav	Dryad Digital Repository	doi:10.5061/dryad.5tq80	http://dx.doi.org/10.5061/dryad.5tq80	Digitization					A complete list of parsed, edited, and digitized recordings in the Macaulay library, by chimpanzee, can be found in AllInfants_3July2014final.xlsx	https://macaulaylibrary.org/search?recordist=van%20de%20rijt%20plooij%20h&recordist_id=1330&tab=audio-list&order=catalog&page=14	A guide to infant vocalizations and additional details about the chimpanzee population monitored can be found in the Dryad Digital Repository accompanying the data record.
Wilky	Longitudinal (time series) sound recording of and commentary on free-living chimpanzees	Selection and annotation of analogue audio specimens	Wilky1	Wilky.wav	Dryad Digital Repository	doi:10.5061/dryad.5tq80	http://dx.doi.org/10.5061/dryad.5tq80	Digitization					A complete list of parsed, edited, and digitized recordings in the Macaulay library, by chimpanzee, can be found in AllInfants_3July2014final.xlsx	https://macaulaylibrary.org/search?recordist=van%20de%20rijt%20plooij%20h&recordist_id=1330&tab=audio-list&order=catalog&page=15	A guide to infant vocalizations and additional details about the chimpanzee population monitored can be found in the Dryad Digital Repository accompanying the data record.
Demo	Longitudinal (time series) sound recording of and commentary on free-living chimpanzees	Selection and annotation of analogue audio specimens	Demo1	Demo Tape.wav	Dryad Digital Repository	doi:10.5061/dryad.5tq80	http://dx.doi.org/10.5061/dryad.5tq80								A guide to infant vocalizations and additional details about the chimpanzee population monitored can be found in the Dryad Digital Repository accompanying the data record.
Demo1	Longitudinal (time series) sound recording of and commentary on free-living chimpanzees	Selection and annotation of analogue audio specimens	Demo2	Demo Thesis 1.wav	Dryad Digital Repository	doi:10.5061/dryad.5tq80	http://dx.doi.org/10.5061/dryad.5tq80								A guide to infant vocalizations and additional details about the chimpanzee population monitored can be found in the Dryad Digital Repository accompanying the data record.
Demo2	Longitudinal (time series) sound recording of and commentary on free-living chimpanzees	Selection and annotation of analogue audio specimens	Demo3	Demo Thesis 2.wav	Dryad Digital Repository	doi:10.5061/dryad.5tq80	http://dx.doi.org/10.5061/dryad.5tq80								A guide to infant vocalizations and additional details about the chimpanzee population monitored can be found in the Dryad Digital Repository accompanying the data record.
Demo3	Longitudinal (time series) sound recording of and commentary on free-living chimpanzees	Selection and annotation of analogue audio specimens	Demo4	Demo Thesis 3.wav	Dryad Digital Repository	doi:10.5061/dryad.5tq80	http://dx.doi.org/10.5061/dryad.5tq80								A guide to infant vocalizations and additional details about the chimpanzee population monitored can be found in the Dryad Digital Repository accompanying the data record.
Kobi	Longitudinal (time series) sound recording of and commentary on free-living chimpanzees	Selection and annotation of analogue audio specimens	Kobi1	Kobi.wav	Dryad Digital Repository	doi:10.5061/dryad.5tq80	http://dx.doi.org/10.5061/dryad.5tq80	Digitization					A complete list of parsed, edited, and digitized recordings in the Macaulay library, by chimpanzee, can be found in AllInfants_3July2014final.xlsx	https://macaulaylibrary.org/search?recordist=van%20de%20rijt%20plooij%20h&recordist_id=1330&tab=audio-list&order=catalog&page=1	A guide to infant vocalizations and additional details about the chimpanzee population monitored can be found in the Dryad Digital Repository accompanying the data record.
